# Supplementary material for: Identification of a key ceRNA network associated with ferroptosis in gastric cancer
Source: Sci Rep. 2022 Nov 22;12:20088. doi: 10.1038/s41598-022-24402-3 (PMC9684404; doi:10.1038/s41598-022-24402-3)
Supplement: Supplementary file 2 — Supplementary Information 2. [file 41598_2022_24402_MOESM2_ESM.xlsx]

## Sheet: Sheet1
The differential expression analysis results for the ferroptosis-related genes
symbol	baseMean	log2FoldChange	lfcSE	stat	pvalue	padj
NOX1	580.406	4.00279	0.413483	9.68066	3.64346e-22	4.00969e-20
TFRC	14262.5	1.09931	0.186962	5.87984	4.10667e-09	4.6078e-08
TP63	605.601	-2.6091	0.495571	-5.26484	1.40311e-07	1.14646e-06
NOX4	212.288	1.78797	0.223954	7.98366	1.42051e-15	5.2336e-14
MT3	16.1364	-1.18957	0.465536	-2.55527	0.0106107	0.0243855
AURKA	2549.36	1.73969	0.192203	9.0513	1.4127e-19	1.00691e-17
MIOX	59.269	2.47591	0.410427	6.03252	1.6142e-09	1.96287e-08
PCK2	3339.85	-2.45153	0.193542	-12.6666	9.05185e-37	8.73915e-34
TRIB3	2043.92	2.12286	0.269371	7.88082	3.25244e-15	1.12603e-13
MAPK3	9124.5	-1.19403	0.137743	-8.66853	4.37741e-18	2.47277e-16
SLC1A5	9374.93	1.18227	0.192961	6.127	8.9552e-10	1.1332e-08
HAMP	63.6413	1.94064	0.304321	6.37694	1.80659e-10	2.57876e-09
CAV1	6640.74	-1.47907	0.260966	-5.66768	1.44745e-08	1.46295e-07
HSPB1	45950.1	-1.08406	0.245382	-4.41786	9.96835e-06	5.42405e-05
CA9	2256.94	-1.08173	0.418221	-2.58651	0.00969536	0.0226097
ALOX12	366.597	-3.80949	0.289664	-13.1514	1.67023e-39	2.02718e-36
IFNG	52.4658	1.80646	0.364556	4.95522	7.2247e-07	5.07449e-06
NFE2L2	10025.3	-1.01343	0.096527	-10.499	8.73301e-26	1.66358e-23
RGS4	574.569	-1.0483	0.296032	-3.54119	0.000398334	0.00144812
STMN1	7844.45	1.04111	0.145773	7.14201	9.19744e-13	2.04559e-11
MYB	1806.3	1.67571	0.258774	6.47559	9.44394e-11	1.4206e-09
HELLS	1974.7	1.93992	0.15553	12.473	1.04869e-35	7.90998e-33
DUSP1	14804.7	-1.8869	0.214978	-8.77719	1.67606e-18	1.01279e-16
CDKN1A	8355.54	-1.48451	0.175894	-8.43979	3.17895e-17	1.55042e-15
MT1G	3271.43	-1.94426	0.370872	-5.2424	1.58498e-07	1.27737e-06
ZFP36	24511.8	-1.81397	0.190682	-9.51303	1.85188e-21	1.80431e-19
CHAC1	671.844	-1.10111	0.230889	-4.76901	1.85133e-06	1.18422e-05
CDO1	118.708	-1.31521	0.338589	-3.88439	0.000102588	0.000437519
GDF15	5215.26	2.57619	0.26106	9.86817	5.71982e-23	7.21003e-21
PSAT1	2689.34	1.181	0.230939	5.11389	3.15585e-07	2.39479e-06
IL6	517.882	-1.43861	0.3521	-4.08581	4.39241e-05	0.000205676
DUOX1	1787.47	-1.9696	0.347683	-5.66494	1.47077e-08	1.4844e-07
GABARAPL1	2227	-1.26305	0.168874	-7.47925	7.47501e-14	2.05527e-12
JDP2	1393.26	-1.19139	0.137563	-8.66067	4.68999e-18	2.63882e-16
FANCD2	1306.26	1.57575	0.150882	10.4436	1.5676e-25	2.83369e-23
SLC2A12	552.857	-1.47105	0.29931	-4.9148	8.88738e-07	6.1179e-06
VLDLR	700.74	-1.31957	0.259723	-5.08067	3.76107e-07	2.80477e-06
CDKN2A	1949.34	2.76882	0.36143	7.66073	1.84882e-14	5.57403e-13
ZEB1	3699.72	-1.35472	0.228904	-5.91828	3.25333e-09	3.7231e-08
AKR1C2	1802.22	-2.23471	0.412908	-5.41213	6.22801e-08	5.47982e-07
TSC22D3	6199.41	-1.71253	0.20788	-8.2381	1.74964e-16	7.47734e-15
ALOX15	94.7989	1.71956	0.403279	4.26395	2.00848e-05	0.000101729
PRKAA2	660.697	-1.8183	0.388144	-4.68461	2.80499e-06	1.72715e-05
ATF3	3338.44	-1.7633	0.228966	-7.70115	1.34848e-14	4.16003e-13
ALB	560.922	3.71594	0.633792	5.86303	4.5451e-09	5.06628e-08
NGB	19.0004	-3.28891	0.675574	-4.86831	1.12555e-06	7.55582e-06
ACSF2	1468.99	-1.10201	0.191523	-5.75396	8.71746e-09	9.17537e-08
PLIN4	2340.27	-2.75398	0.441255	-6.24125	4.34097e-10	5.81168e-09
DRD5	4.75633	1.67614	0.46341	3.61697	0.000298073	0.00111842
ANGPTL7	75.3924	-2.66452	0.363298	-7.33427	2.22936e-13	5.62037e-12
RRM2	5541.06	1.32303	0.187089	7.07163	1.53126e-12	3.26874e-11
JUN	15725.8	-1.4689	0.165854	-8.85658	8.25045e-19	5.16169e-17
ALOXE3	46.9343	1.43539	0.351159	4.08759	4.35877e-05	0.000204462
ALOX15B	266.992	-2.05842	0.342036	-6.01813	1.76445e-09	2.12575e-08
AKR1C1	2400.11	-2.36653	0.325581	-7.26864	3.63114e-13	8.77377e-12
ZFP69B	151.236	1.01006	0.15083	6.69672	2.13153e-11	3.64816e-10
AKR1C3	7016.2	-1.60358	0.275973	-5.81066	6.22252e-09	6.74662e-08
DPP4	3118.2	-1.30429	0.313317	-4.16283	3.14329e-05	0.000152167
HBA1	187.07	-2.49082	0.373145	-6.67519	2.46908e-11	4.18041e-10
ATP6V1G2	45.964	-2.03545	0.24863	-8.18665	2.68606e-16	1.10996e-14
TXNIP	34212.4	-1.39735	0.195682	-7.1409	9.27208e-13	2.05895e-11
