# Supplementary material for: Identification of a key ceRNA network associated with ferroptosis in gastric cancer
Source: Sci Rep. 2022 Nov 22;12:20088. doi: 10.1038/s41598-022-24402-3 (PMC9684404; doi:10.1038/s41598-022-24402-3)
Supplement: Supplementary file 3 — Supplementary Information 3. [file 41598_2022_24402_MOESM3_ESM.xlsx]

## Sheet: Sheet1
Differentially expressed miRNAs
symbol	baseMean	log2FoldChange	lfcSE	stat	pvalue	padj
hsa-let-7c	5798.73	-1.08831	0.233004	-4.67077	3.00072e-06	1.2102e-05
hsa-mir-1-1	221.21	-2.73137	0.325976	-8.37905	5.33548e-17	8.60724e-16
hsa-mir-1-2	235.122	-2.77221	0.323358	-8.5732	1.00645e-17	1.83088e-16
hsa-mir-100	12762.8	-1.28641	0.213833	-6.01597	1.78807e-09	1.15818e-08
hsa-mir-105-1	112.178	6.59629	0.669024	9.85958	6.23106e-23	2.21982e-21
hsa-mir-105-2	112.616	6.666	0.67436	9.88493	4.83935e-23	1.79898e-21
hsa-mir-106b	1914.27	1.0072	0.108105	9.31686	1.19831e-20	3.53295e-19
hsa-mir-1228	3.4563	1.60669	0.256603	6.2614	3.8154e-10	2.67391e-09
hsa-mir-1229	2.70359	1.12097	0.321959	3.48172	0.000498212	0.00147907
hsa-mir-1254-1	1.42913	1.56366	0.346932	4.50712	6.57141e-06	2.51953e-05
hsa-mir-1254-2	1.48675	1.86925	0.353775	5.28373	1.26579e-07	5.97927e-07
hsa-mir-1255a	1.77806	1.04131	0.324524	3.20873	0.00133323	0.00351826
hsa-mir-1258	3.96113	-1.74024	0.28256	-6.15884	7.32785e-10	5.01225e-09
hsa-mir-125a	1473.25	-1.11421	0.121264	-9.18832	3.9901e-20	1.0661e-18
hsa-mir-125b-1	937.144	-1.06837	0.198686	-5.37718	7.56633e-08	3.85072e-07
hsa-mir-125b-2	980.989	-1.06977	0.200342	-5.33972	9.30897e-08	4.62742e-07
hsa-mir-1269a	90.1865	6.95305	0.724843	9.59249	8.59835e-22	2.72281e-20
hsa-mir-1269b	14.8936	6.02813	1.06656	5.65194	1.58649e-08	9.22756e-08
hsa-mir-1276	0.982397	1.67936	0.411317	4.08288	4.44804e-05	0.000155864
hsa-mir-129-1	15.4777	-1.74176	0.303561	-5.73776	9.59355e-09	5.736e-08
hsa-mir-129-2	18.0956	-1.59835	0.305371	-5.23413	1.65764e-07	7.74472e-07
hsa-mir-1292	1.96748	1.56147	0.31418	4.96998	6.69587e-07	2.89474e-06
hsa-mir-1301	31.309	1.33575	0.164529	8.11864	4.71444e-16	7.07166e-15
hsa-mir-1304	5.4261	1.63531	0.325404	5.02547	5.02205e-07	2.22479e-06
hsa-mir-1307	4741.8	1.04052	0.127867	8.13754	4.03374e-16	6.15865e-15
hsa-mir-130b	107.974	1.1081	0.16318	6.79065	1.1163e-11	1.03743e-10
hsa-mir-133a-1	171.405	-3.30428	0.312525	-10.5729	3.98197e-26	2.0027e-24
hsa-mir-133a-2	157.525	-3.33317	0.312084	-10.6804	1.25789e-26	7.16997e-25
hsa-mir-133b	43.9574	-2.94749	0.328585	-8.97027	2.95776e-19	7.02467e-18
hsa-mir-135b	204.098	3.35223	0.242546	13.821	1.9031e-43	3.2543e-41
hsa-mir-137	1.81143	-1.90406	0.459276	-4.14578	3.38655e-05	0.000120646
hsa-mir-138-1	2.12208	-1.02285	0.287026	-3.56363	0.000365763	0.00110115
hsa-mir-139	226.3	-2.31196	0.170092	-13.5923	4.44596e-42	6.33549e-40
hsa-mir-141	5416.67	1.06566	0.19126	5.57178	2.52149e-08	1.36448e-07
hsa-mir-143	961526	-1.9194	0.222086	-8.64261	5.49432e-18	1.06765e-16
hsa-mir-144	388.379	-1.25877	0.226437	-5.55903	2.71274e-08	1.44962e-07
hsa-mir-145	20896.8	-2.54495	0.217467	-11.7027	1.23458e-31	9.59609e-30
hsa-mir-146b	2398.78	1.86762	0.144581	12.9175	3.58562e-38	3.40634e-36
hsa-mir-149	71.7415	-1.44006	0.215798	-6.67321	2.50266e-11	2.18344e-10
hsa-mir-17	3440.17	1.21095	0.143132	8.46038	2.66518e-17	4.4681e-16
hsa-mir-181a-1	2082.13	1.05447	0.119404	8.83108	1.03669e-18	2.21592e-17
hsa-mir-181b-1	440.472	1.22158	0.137796	8.86509	7.64445e-19	1.6759e-17
hsa-mir-181b-2	415.717	1.22861	0.145212	8.46078	2.65595e-17	4.4681e-16
hsa-mir-182	40704.4	1.64666	0.189218	8.70243	3.24845e-18	6.45913e-17
hsa-mir-183	16272	2.0196	0.201496	10.0231	1.20692e-23	5.43115e-22
hsa-mir-184	7.21866	2.74613	0.486932	5.63966	1.7039e-08	9.71225e-08
hsa-mir-187	39.7226	-1.35364	0.388362	-3.48552	0.000491189	0.00146841
hsa-mir-188	18.6656	1.4692	0.176923	8.30414	1.00546e-16	1.56303e-15
hsa-mir-18a	117.796	2.07662	0.189587	10.9534	6.39826e-28	4.20809e-26
hsa-mir-1911	3.67263	2.74858	0.882796	3.1135	0.00184885	0.00464931
hsa-mir-193a	570.199	-1.13884	0.129153	-8.8178	1.16732e-18	2.43428e-17
hsa-mir-194-1	21731.2	1.233	0.207552	5.94066	2.8387e-09	1.82488e-08
hsa-mir-194-2	24289	1.3027	0.205424	6.34151	2.2752e-10	1.62108e-09
hsa-mir-195	150.975	-1.58698	0.16506	-9.61459	6.93819e-22	2.2816e-20
hsa-mir-196a-1	312.919	4.79021	0.291524	16.4317	1.13524e-60	4.85316e-58
hsa-mir-196a-2	351.753	4.76097	0.290531	16.3871	2.36385e-60	6.73698e-58
hsa-mir-196b	1790.57	4.60097	0.31707	14.5109	1.03391e-47	2.20999e-45
hsa-mir-19a	142.127	1.62588	0.164278	9.89711	4.28488e-23	1.66526e-21
hsa-mir-200a	6762.65	1.34023	0.189236	7.08231	1.41769e-12	1.49645e-11
hsa-mir-200b	6131.06	1.23362	0.183898	6.70814	1.97117e-11	1.73748e-10
hsa-mir-200c	31325.9	1.07052	0.180853	5.91931	3.23299e-09	2.06284e-08
hsa-mir-202	2.13513	-1.46018	0.3212	-4.54601	5.46729e-06	2.12479e-05
hsa-mir-203a	45054.4	-1.51094	0.262593	-5.75392	8.7199e-09	5.2876e-08
hsa-mir-203b	366.124	1.08574	0.273044	3.97644	6.9956e-05	0.000237351
hsa-mir-204	25.7252	-1.9163	0.325546	-5.88643	3.94636e-09	2.49936e-08
hsa-mir-205	73.7099	4.56363	0.613993	7.4327	1.06407e-13	1.28138e-12
hsa-mir-20a	1535.05	1.32812	0.173963	7.63451	2.26687e-14	2.93662e-13
hsa-mir-21	891478	1.92951	0.104954	18.3844	1.75175e-75	1.49774e-72
hsa-mir-210	1729.06	1.3427	0.270173	4.96976	6.70361e-07	2.89474e-06
hsa-mir-2115	1.06185	1.61451	0.402938	4.00684	6.15371e-05	0.000210457
hsa-mir-217	170.957	1.20423	0.220567	5.4597	4.76937e-08	2.48647e-07
hsa-mir-218-1	63.2441	-1.29394	0.197443	-6.55351	5.61995e-11	4.62025e-10
hsa-mir-218-2	60.5596	-1.31204	0.198643	-6.60501	3.97502e-11	3.33201e-10
hsa-mir-222	360.677	1.02014	0.144519	7.05886	1.67874e-12	1.75039e-11
hsa-mir-223	1513.73	1.01664	0.20062	5.06749	4.031e-07	1.82355e-06
hsa-mir-23b	4756.48	-1.12991	0.129117	-8.75106	2.11366e-18	4.30281e-17
hsa-mir-27b	6124.05	-1.12531	0.112909	-9.96649	2.13651e-23	9.13357e-22
hsa-mir-28	20355.8	-1.2784	0.118331	-10.8036	3.31079e-27	2.02195e-25
hsa-mir-29c	9419.85	-1.70955	0.161669	-10.5744	3.91783e-26	2.0027e-24
hsa-mir-301b	6.74109	1.9041	0.282255	6.74603	1.5194e-11	1.36746e-10
hsa-mir-30a	59153.5	-1.52702	0.179275	-8.51776	1.62668e-17	2.89752e-16
hsa-mir-30c-2	926.865	-1.04312	0.105201	-9.9155	3.56471e-23	1.45135e-21
hsa-mir-3117	2.29808	1.21594	0.299811	4.0557	4.99851e-05	0.000173025
hsa-mir-3127	17.2765	1.1695	0.173033	6.75885	1.39091e-11	1.27874e-10
hsa-mir-3131	7.91573	1.52542	0.425502	3.58499	0.000337098	0.00102205
hsa-mir-3150b	7.4576	1.38543	0.376377	3.68096	0.000232362	0.00072507
hsa-mir-3152	0.28665	-1.02334	0.396834	-2.57876	0.00991569	0.0215723
hsa-mir-3174	0.851501	1.35977	0.36693	3.70579	0.000210729	0.000664847
hsa-mir-3176	1.17236	1.83153	0.394873	4.63827	3.51334e-06	1.39717e-05
hsa-mir-3187	1.25056	1.58837	0.413147	3.84457	0.000120766	0.000392603
hsa-mir-3189	1.37171	1.90307	0.404039	4.71013	2.47564e-06	1.00794e-05
hsa-mir-3194	1.78328	1.04984	0.340053	3.08727	0.00202001	0.00502067
hsa-mir-3199-2	2.42078	-1.25655	0.169608	-7.40857	1.27666e-13	1.51603e-12
hsa-mir-3200	11.9458	1.24683	0.273215	4.56356	5.02936e-06	1.96352e-05
hsa-mir-320b-1	10.4773	1.03047	0.184143	5.596	2.19351e-08	1.20997e-07
hsa-mir-326	21.9878	-1.05372	0.174243	-6.04739	1.47209e-09	9.60791e-09
hsa-mir-328	62.7212	-1.05283	0.151289	-6.95905	3.42574e-12	3.48692e-11
hsa-mir-335	367.276	1.63351	0.178333	9.15989	5.19483e-20	1.30635e-18
hsa-mir-34c	14.4563	1.03289	0.181742	5.68326	1.32152e-08	7.73907e-08
hsa-mir-3619	0.886873	1.28636	0.404105	3.18322	0.00145647	0.00382398
hsa-mir-3622a	0.477444	-1.78503	0.319775	-5.58215	2.3757e-08	1.30207e-07
hsa-mir-363	29.9261	-1.0978	0.226061	-4.8562	1.1966e-06	5.03988e-06
hsa-mir-3651	5.27416	1.58769	0.298561	5.31779	1.05034e-07	5.13168e-07
hsa-mir-3652	3.41569	1.02026	0.303747	3.35892	0.00078247	0.00220796
hsa-mir-365a	118.859	-1.57124	0.119152	-13.1868	1.04487e-39	1.1167e-37
hsa-mir-365b	118.618	-1.57099	0.119068	-13.194	9.49745e-40	1.1167e-37
hsa-mir-3662	2.68643	2.77324	0.410926	6.74876	1.49113e-11	1.35629e-10
hsa-mir-3677	25.1661	1.02548	0.195496	5.24556	1.55806e-07	7.31944e-07
hsa-mir-3678	1.08446	-1.09248	0.228321	-4.78485	1.71119e-06	7.1369e-06
hsa-mir-3682	2.9113	1.2197	0.246406	4.94995	7.42309e-07	3.18932e-06
hsa-mir-3684	0.977728	1.22895	0.339142	3.62369	0.000290425	0.000893213
hsa-mir-3690-1	2.17606	1.74442	0.349357	4.99322	5.93824e-07	2.59041e-06
hsa-mir-3691	1.27709	1.08048	0.343465	3.14582	0.0016562	0.00421443
hsa-mir-372	7.5951	4.39765	0.720253	6.10571	1.02346e-09	6.73122e-09
hsa-mir-378a	3489.95	-1.06186	0.14529	-7.30852	2.70105e-13	3.12081e-12
hsa-mir-378c	44.4922	-1.02313	0.145874	-7.01383	2.31889e-12	2.38874e-11
hsa-mir-378d-2	2.16709	-1.22806	0.214787	-5.71757	1.08059e-08	6.416e-08
hsa-mir-378i	0.612993	-2.58815	0.53417	-4.84518	1.26496e-06	5.30167e-06
hsa-mir-383	4.34262	-2.58813	0.379761	-6.81516	9.41584e-12	8.94505e-11
hsa-mir-3934	13.8495	1.02229	0.177038	5.77444	7.72099e-09	4.74924e-08
hsa-mir-3944	1.6914	1.63467	0.366424	4.46116	8.15172e-06	3.07036e-05
hsa-mir-421	11.5853	1.19768	0.173286	6.91155	4.79373e-12	4.71108e-11
hsa-mir-4326	31.5087	1.21699	0.246897	4.92912	8.26002e-07	3.53116e-06
hsa-mir-4423	0.547625	-1.08716	0.317552	-3.42357	0.00061805	0.00179007
hsa-mir-4449	2.501	1.6428	0.417736	3.93262	8.40245e-05	0.000278453
hsa-mir-4461	2.09465	1.26555	0.327394	3.86554	0.000110845	0.000361728
hsa-mir-4491	1.89745	-1.01664	0.257	-3.95578	7.62862e-05	0.000255783
hsa-mir-451a	1708.83	-1.49677	0.230261	-6.50033	8.01424e-11	6.3446e-10
hsa-mir-4521	1.53569	-1.03613	0.223598	-4.6339	3.5884e-06	1.42041e-05
hsa-mir-4525	0.703701	1.51511	0.434828	3.48439	0.000493262	0.00146948
hsa-mir-4536-1	0.399892	-1.55204	0.302803	-5.12558	2.9663e-07	1.37091e-06
hsa-mir-4536-2	0.292132	-1.02406	0.386895	-2.64686	0.00812426	0.0180422
hsa-mir-4640	0.844082	1.06517	0.373359	2.85293	0.00433187	0.0101473
hsa-mir-4645	1.01623	1.08238	0.345294	3.13465	0.00172058	0.00436527
hsa-mir-4652	4.23108	4.22194	0.619724	6.81262	9.5836e-12	9.00438e-11
hsa-mir-4658	0.621237	1.53961	0.470971	3.26901	0.00107925	0.00291091
hsa-mir-4660	1.88009	1.14723	0.318095	3.60657	0.000310273	0.00094744
hsa-mir-4661	17.6381	2.02669	0.268732	7.54167	4.64004e-14	5.83417e-13
hsa-mir-4664	2.70399	2.72752	0.376618	7.24214	4.41657e-13	4.99169e-12
hsa-mir-4677	23.9265	1.02204	0.129284	7.90534	2.67214e-15	3.62648e-14
hsa-mir-4687	0.507352	1.18947	0.419208	2.83741	0.00454814	0.010567
hsa-mir-4705	0.238785	-1.81607	0.651857	-2.78599	0.00533648	0.0121672
hsa-mir-4713	0.494377	1.39507	0.494298	2.82233	0.00476758	0.011017
hsa-mir-4728	9.54506	2.03332	0.360904	5.63397	1.76106e-08	9.97157e-08
hsa-mir-4732	0.903069	-1.39347	0.351626	-3.96293	7.40366e-05	0.000249218
hsa-mir-4741	0.65879	1.13667	0.429158	2.6486	0.00808264	0.0179965
hsa-mir-4745	1.12974	1.81829	0.469311	3.87438	0.000106895	0.000350173
hsa-mir-4746	8.71958	1.3555	0.203306	6.66729	2.60569e-11	2.25036e-10
hsa-mir-4758	0.640991	1.54974	0.454356	3.41085	0.000647607	0.00185807
hsa-mir-4766	1.50202	1.01911	0.333422	3.05653	0.00223916	0.00548563
hsa-mir-4770	0.494092	-1.73011	0.374982	-4.61385	3.95271e-06	1.5574e-05
hsa-mir-4777	1.06143	1.71056	0.350505	4.88028	1.05937e-06	4.48397e-06
hsa-mir-4786	3.06739	-1.11145	0.203231	-5.46892	4.5279e-08	2.37506e-07
hsa-mir-4797	1.38198	1.14359	0.346443	3.30093	0.000963635	0.00265777
hsa-mir-483	29.1407	2.70401	0.396356	6.82218	8.96711e-12	8.61447e-11
hsa-mir-486-1	216.864	-1.66885	0.21411	-7.79436	6.47354e-15	8.64825e-14
hsa-mir-486-2	215.414	-1.70043	0.213079	-7.98026	1.4603e-15	2.11619e-14
hsa-mir-490	89.1024	-3.47465	0.452465	-7.67938	1.5986e-14	2.10277e-13
hsa-mir-497	79.2366	-1.00924	0.147129	-6.85955	6.90792e-12	6.71167e-11
hsa-mir-500a	1011.77	1.2679	0.137114	9.24708	2.30708e-20	6.36307e-19
hsa-mir-500b	35.2539	1.125	0.149911	7.50442	6.17028e-14	7.64578e-13
hsa-mir-501	191.193	1.64528	0.147765	11.1344	8.52748e-29	6.07583e-27
hsa-mir-503	27.5436	1.31608	0.190234	6.91822	4.57354e-12	4.54695e-11
hsa-mir-504	2.43601	-1.20683	0.281405	-4.28858	1.79822e-05	6.54244e-05
hsa-mir-508	18.7361	2.0288	0.316185	6.41649	1.39448e-10	1.06454e-09
hsa-mir-509-1	3.14436	2.9439	0.461471	6.37939	1.7779e-10	1.31043e-09
hsa-mir-509-2	3.23435	2.26432	0.451462	5.01552	5.28915e-07	2.33104e-06
hsa-mir-509-3	3.26154	3.15744	0.474758	6.65065	2.91811e-11	2.49498e-10
hsa-mir-5092	0.680543	1.16243	0.403607	2.88011	0.00397532	0.00938922
hsa-mir-512-2	1.23621	2.76856	0.884263	3.13092	0.00174259	0.00440802
hsa-mir-514a-1	1.7862	2.23055	0.468304	4.76305	1.90691e-06	7.87549e-06
hsa-mir-514a-2	1.69248	2.13257	0.491874	4.33561	1.45356e-05	5.38008e-05
hsa-mir-514a-3	1.71674	2.11628	0.484978	4.36367	1.279e-05	4.7753e-05
hsa-mir-516a-1	2.41446	3.02578	0.827708	3.65562	0.000256561	0.000791914
hsa-mir-516a-2	2.22341	3.42496	0.917296	3.73376	0.000188644	0.000599595
hsa-mir-519a-1	2.2968	3.26751	0.761892	4.28868	1.79737e-05	6.54244e-05
hsa-mir-519a-2	1.86552	3.03295	0.888942	3.41186	0.000645211	0.00185743
hsa-mir-520a	3.33944	2.967	0.885516	3.35059	0.000806406	0.00226802
hsa-mir-522	1.83206	3.13515	1.0214	3.06945	0.00214451	0.00528403
hsa-mir-526b	2.75815	2.64287	0.761293	3.47155	0.000517463	0.0015309
hsa-mir-541	1.88967	1.09843	0.329117	3.33749	0.000845375	0.00236208
hsa-mir-548ba	1.18281	-2.69676	0.466901	-5.77588	7.65508e-09	4.74282e-08
hsa-mir-548d-1	0.732058	1.37635	0.418582	3.28813	0.00100855	0.00275499
hsa-mir-548f-1	2.08174	3.24164	0.528341	6.13552	8.48836e-10	5.75996e-09
hsa-mir-548k	0.854329	1.25992	0.363793	3.46329	0.000533611	0.00157323
hsa-mir-548o	1.33544	1.01492	0.303318	3.34607	0.000819645	0.00229769
hsa-mir-548s	1.49652	1.0241	0.330451	3.0991	0.00194112	0.00483865
hsa-mir-548v	5.58187	1.28006	0.282666	4.52852	5.93996e-06	2.29804e-05
hsa-mir-549a	2.19717	3.02762	0.436595	6.93462	4.0732e-12	4.09716e-11
hsa-mir-550a-1	11.5018	1.13564	0.185401	6.12533	9.04956e-10	6.09242e-09
hsa-mir-550a-2	11.6592	1.20924	0.190264	6.3556	2.07611e-10	1.5043e-09
hsa-mir-551a	2.549	1.83205	0.400003	4.5801	4.64745e-06	1.82274e-05
hsa-mir-551b	5.85692	-2.07471	0.261275	-7.94072	2.01011e-15	2.81745e-14
hsa-mir-552	175.063	6.15316	0.500692	12.2893	1.034e-34	8.84071e-33
hsa-mir-5580	0.766141	1.21571	0.463578	2.62246	0.00872978	0.0192867
hsa-mir-5586	7.2061	1.05484	0.198108	5.32455	1.01202e-07	4.97288e-07
hsa-mir-5589	2.48011	3.74791	0.67189	5.57816	2.4308e-08	1.32378e-07
hsa-mir-559	1.45503	1.13557	0.374111	3.0354	0.00240219	0.00585148
hsa-mir-5680	0.481377	-1.79923	0.318752	-5.6446	1.6557e-08	9.50084e-08
hsa-mir-5683	14.6502	-2.85948	0.337143	-8.4815	2.22305e-17	3.87899e-16
hsa-mir-5698	1.5234	1.31243	0.345204	3.80189	0.000143596	0.000463299
hsa-mir-5703	1.05451	1.0631	0.352484	3.01601	0.00256127	0.00622126
hsa-mir-573	1.2208	2.31593	0.453179	5.11041	3.21453e-07	1.47765e-06
hsa-mir-584	414.047	1.61873	0.21773	7.43457	1.04905e-13	1.28134e-12
hsa-mir-592	19.9008	2.21107	0.265744	8.32032	8.77296e-17	1.38905e-15
hsa-mir-605	1.22486	-1.71002	0.237673	-7.19485	6.25307e-13	6.94334e-12
hsa-mir-615	12.3571	2.34612	0.31021	7.563	3.93878e-14	5.02636e-13
hsa-mir-618	1.87859	1.44692	0.357254	4.05012	5.11906e-05	0.000176484
hsa-mir-643	2.79816	1.2626	0.249156	5.0675	4.03083e-07	1.82355e-06
hsa-mir-6507	0.681152	-3.04913	0.530576	-5.74682	9.0937e-09	5.47543e-08
hsa-mir-6510	1.78567	3.21095	0.568497	5.64814	1.62192e-08	9.36986e-08
hsa-mir-6511b-1	3.25306	-1.06618	0.163311	-6.52853	6.64202e-11	5.30741e-10
hsa-mir-6511b-2	2.97544	-1.06082	0.170024	-6.23923	4.39731e-10	3.05666e-09
hsa-mir-6715b	1.32482	1.46319	0.490619	2.98233	0.00286062	0.00692869
hsa-mir-6720	5.3783	-1.61902	0.252889	-6.40209	1.53261e-10	1.14946e-09
hsa-mir-675	153.046	1.61586	0.358065	4.51275	6.39938e-06	2.46463e-05
hsa-mir-6783	0.989032	1.4982	0.37371	4.00901	6.09747e-05	0.000209371
hsa-mir-6808	0.928283	1.11189	0.339703	3.27313	0.00106365	0.00288216
hsa-mir-6854	2.13372	1.74316	0.312942	5.57022	2.54413e-08	1.36807e-07
hsa-mir-6891	0.841286	1.78955	0.450497	3.97238	7.11576e-05	0.000240473
hsa-mir-7-2	11.7914	1.33717	0.249155	5.36683	8.01311e-08	4.05397e-07
hsa-mir-7-3	11.4222	1.70013	0.258581	6.57482	4.87119e-11	4.04356e-10
hsa-mir-708	264.292	1.15856	0.180654	6.41313	1.42561e-10	1.07867e-09
hsa-mir-7156	1.6868	-1.00324	0.253704	-3.95436	7.67412e-05	0.000256304
hsa-mir-760	3.45598	1.06245	0.277794	3.82458	0.000130994	0.000424242
hsa-mir-767	138.202	6.93524	0.664123	10.4427	1.58244e-25	7.5166e-24
hsa-mir-7702	4.47538	1.3671	0.327957	4.16852	3.06588e-05	0.000109679
hsa-mir-7705	3.8329	1.83142	0.279834	6.54466	5.96296e-11	4.80974e-10
hsa-mir-7844	0.63079	1.22012	0.421123	2.89729	0.003764	0.0089395
hsa-mir-7854	1.32235	1.31706	0.334736	3.93463	8.33236e-05	0.000277205
hsa-mir-7974	2.84504	2.5544	0.412832	6.1875	6.11259e-10	4.21473e-09
hsa-mir-877	10.1672	2.07607	0.231796	8.95644	3.35329e-19	7.74882e-18
hsa-mir-885	0.926707	-2.56667	0.354438	-7.24151	4.43706e-13	4.99169e-12
hsa-mir-93	19166.7	1.17031	0.146941	7.96449	1.65901e-15	2.36409e-14
hsa-mir-934	6.57904	3.17457	0.592792	5.35527	8.54274e-08	4.27137e-07
hsa-mir-935	22.9768	3.0126	0.329298	9.14855	5.77004e-20	1.40954e-18
hsa-mir-937	10.7731	2.60687	0.302247	8.62498	6.41055e-18	1.19153e-16
hsa-mir-940	9.42679	1.17851	0.222199	5.30386	1.13381e-07	5.41566e-07
hsa-mir-944	5.85827	-2.53859	0.399009	-6.36222	1.98861e-10	1.45321e-09
hsa-mir-95	24.5996	1.09527	0.223786	4.89427	9.86705e-07	4.19718e-06
hsa-mir-96	59.9695	1.82315	0.198791	9.1712	4.67772e-20	1.21196e-18
