# Supplementary material for: Identification of a key ceRNA network associated with ferroptosis in gastric cancer
Source: Sci Rep. 2022 Nov 22;12:20088. doi: 10.1038/s41598-022-24402-3 (PMC9684404; doi:10.1038/s41598-022-24402-3)
Supplement: Supplementary file 4 — Supplementary Information 4. [file 41598_2022_24402_MOESM4_ESM.xlsx]

## Sheet: Sheet1
Differentially expressed lncRNAs
symbol	baseMean	log2FoldChange	lfcSE	stat	pvalue	padj
HOTAIR	178.163	5.5091	0.417442	13.1973	9.09399e-40	1.17064e-36
HOXC-AS3	57.7255	6.94503	0.574652	12.0856	1.25796e-33	7.97585e-31
BLACAT1	294.27	3.31133	0.290536	11.3973	4.31275e-30	1.53954e-27
ARHGAP11B	638.275	1.60662	0.160955	9.98178	1.83151e-23	2.49368e-21
LINC00941	176.386	3.51224	0.36865	9.52731	1.6141e-21	1.59829e-19
TRPM2-AS	252.004	3.0129	0.335649	8.97635	2.79899e-19	1.88981e-17
PVT1	996.289	1.66479	0.187318	8.8875	6.24994e-19	3.98645e-17
DLEU2	467.945	1.53207	0.174858	8.76182	1.92121e-18	1.1511e-16
RAB11B-AS1	167.494	-1.14187	0.134132	-8.51304	1.69433e-17	8.64049e-16
VPS9D1-AS1	702.351	1.83316	0.226784	8.08327	6.30531e-16	2.45284e-14
MIR497HG	47.1957	-1.84308	0.230126	-8.00899	1.1565e-15	4.32084e-14
HOXA11-AS	198.188	3.48506	0.436315	7.9875	1.37705e-15	5.0867e-14
UCA1	1382.97	3.55602	0.453443	7.84226	4.42521e-15	1.50266e-13
CDKN2B-AS1	104.604	-2.62466	0.33752	-7.77632	7.46655e-15	2.42306e-13
PRR7-AS1	64.4152	1.66902	0.214881	7.76717	8.02569e-15	2.58086e-13
SNHG4	185.878	1.30503	0.174866	7.463	8.45712e-14	2.29852e-12
LINC01572	60.9405	1.37025	0.186339	7.35357	1.92981e-13	4.91476e-12
LINC00922	8.37126	3.46619	0.473572	7.31925	2.49363e-13	6.23848e-12
HELLPAR	357.724	1.76543	0.241784	7.30171	2.84138e-13	7.03389e-12
PCAT1	36.2371	1.87567	0.261847	7.16321	7.8812e-13	1.76859e-11
RHPN1-AS1	89.6993	1.68474	0.235868	7.1427	9.15139e-13	2.03748e-11
PWAR6	137.137	-2.23519	0.320317	-6.97805	2.99303e-12	5.98888e-11
ZSCAN16-AS1	259.146	-1.09355	0.157695	-6.9346	4.07384e-12	7.97497e-11
CCDC144NL-AS1	285.767	2.47611	0.359176	6.89388	5.429e-12	1.03791e-10
MMP25-AS1	494.182	1.21474	0.17666	6.87614	6.14946e-12	1.16205e-10
CASC19	69.6097	2.37697	0.353008	6.73348	1.65652e-11	2.89584e-10
CASC9	298.236	2.61051	0.388633	6.71717	1.85284e-11	3.20735e-10
PCAT18	27.8414	-3.22492	0.482246	-6.68729	2.27338e-11	3.86912e-10
LINC00365	137.885	-2.36055	0.357563	-6.60176	4.06295e-11	6.59764e-10
TSPEAR-AS2	198.316	2.04368	0.311386	6.56318	5.26735e-11	8.36788e-10
LINC00641	615.044	-1.2796	0.195571	-6.54291	6.03339e-11	9.46799e-10
PWAR5	77.0376	-2.08942	0.319762	-6.53429	6.39128e-11	9.99269e-10
RUSC1-AS1	293.771	1.07804	0.165249	6.52371	6.85895e-11	1.06378e-09
DLX6-AS1	111.272	2.97249	0.461124	6.44619	1.147e-10	1.70009e-09
RNF139-AS1	141.828	1.02143	0.159191	6.41642	1.3952e-10	2.03601e-09
LINC01087	17.2888	3.67534	0.582225	6.31257	2.74444e-10	3.80215e-09
FAM225A	18.687	1.54372	0.250862	6.15365	7.57218e-10	9.74155e-09
LINC01518	10.7628	4.82752	0.787876	6.12726	8.94032e-10	1.132e-08
PART1	343.15	-2.37991	0.389557	-6.10927	1.00088e-09	1.25494e-08
LINC01194	24.6446	5.35318	0.878069	6.09654	1.08387e-09	1.35341e-08
FENDRR	1317.25	-1.6469	0.277439	-5.93607	2.91943e-09	3.37462e-08
SNHG14	1139.99	-1.67419	0.282477	-5.9268	3.08904e-09	3.54847e-08
GATA3-AS1	4.5167	3.2504	0.565449	5.74835	9.0118e-09	9.46874e-08
KCNQ1OT1	2715	1.4345	0.250764	5.7205	1.0621e-08	1.10097e-07
LINC00891	14.513	-1.73988	0.313864	-5.54341	2.96644e-08	2.80095e-07
H19	5158.31	2.32577	0.426152	5.45761	4.82576e-08	4.35241e-07
TEX41	63.6895	1.78253	0.326978	5.45154	4.99351e-08	4.48655e-07
ADIRF-AS1	209.606	-1.17089	0.218164	-5.36701	8.0054e-08	6.89936e-07
ALMS1-IT1	55.703	1.02864	0.192264	5.35015	8.7881e-08	7.52355e-07
MBNL1-AS1	612.604	-1.74141	0.325722	-5.3463	8.97709e-08	7.66218e-07
CYP1B1-AS1	58.5853	-1.30889	0.245258	-5.33678	9.46129e-08	8.03671e-07
LUCAT1	56.5242	1.56748	0.301323	5.202	1.97159e-07	1.55328e-06
LINC01355	329.653	1.07108	0.207884	5.15229	2.57328e-07	1.98607e-06
MAGI2-AS3	722.401	-1.11139	0.216008	-5.14514	2.67327e-07	2.05688e-06
LINC01579	109.638	-1.95339	0.39437	-4.95319	7.30082e-07	5.12118e-06
SATB2-AS1	20.0337	1.45637	0.300913	4.83982	1.29958e-06	8.59238e-06
GACAT2	10.6966	-1.66075	0.345527	-4.80643	1.53651e-06	9.98024e-06
SLC26A4-AS1	22.9325	-1.6229	0.338977	-4.78765	1.68744e-06	1.08857e-05
SOX21-AS1	369.968	-2.34819	0.491842	-4.77428	1.80355e-06	1.15732e-05
LINC00473	93.8161	-2.16199	0.457841	-4.72214	2.33373e-06	1.46241e-05
LINC01133	2424.67	-1.40984	0.303383	-4.64706	3.36702e-06	2.03893e-05
LGALS8-AS1	8.79824	1.24715	0.270378	4.61264	3.97594e-06	2.36618e-05
MIR4697HG	400.649	-1.47621	0.320238	-4.60973	4.03185e-06	2.39744e-05
AFAP1-AS1	2743.74	1.98529	0.460182	4.31415	1.60217e-05	8.2718e-05
GATA2-AS1	152.434	1.25635	0.299489	4.19499	2.72885e-05	0.000133967
MIR100HG	20.7818	-1.25829	0.307873	-4.08703	4.36927e-05	0.000204864
MIR181A1HG	6.60952	1.35903	0.336797	4.03515	5.45664e-05	0.00024954
PAX8-AS1	1352	1.07468	0.269997	3.98034	6.88166e-05	0.000307234
LINC00665	1464.28	1.24895	0.319098	3.91399	9.07843e-05	0.000393001
LINC01018	55.852	-1.79295	0.473183	-3.78914	0.00015117	0.000613578
LINC01553	4.22372	2.3495	0.621358	3.78124	0.000156049	0.000631669
PROSER2-AS1	46.2498	1.10278	0.29661	3.71794	0.000200853	0.000791489
ATP6V1B1-AS1	2.93799	2.04227	0.552492	3.69646	0.000218626	0.000853448
LINC00661	4.87026	2.01919	0.569773	3.54386	0.000394318	0.00143462
MIR99AHG	158.441	-1.06436	0.300822	-3.53817	0.000402904	0.00146248
LINC01395	5.92361	-1.90732	0.539526	-3.53518	0.0004075	0.0014755
LINC00885	13.8933	-1.44699	0.414731	-3.48899	0.000484845	0.00171821
LINC00943	22.9552	1.00936	0.28944	3.48727	0.000487971	0.00172756
PLAC4	16.159	1.05236	0.346264	3.03918	0.00237222	0.00680982
LINC01250	3.80088	1.6122	0.590099	2.73209	0.00629346	0.0156985
RGPD4-AS1	2.93304	1.4156	0.5474	2.58604	0.00970852	0.0226343
LINC00707	30.5542	1.0595	0.432499	2.44971	0.014297	0.0314422
MAPT-IT1	2.301	-1.07745	0.454976	-2.36816	0.0178768	0.0379951
